# Supplementary material for: Overexpression of Interleukin-8 Promotes the Progression of Fatty Liver to Nonalcoholic Steatohepatitis in Mice
Source: Int J Mol Sci. 2023 Oct 23;24(20):15489. doi: 10.3390/ijms242015489 (PMC10607753; doi:10.3390/ijms242015489)
Supplement: Supplementary file 1 [file ijms-24-15489-s001.zip]

Archive with 3 entries (2 files):
- ijms-2653942-supplementary/
- ijms-2653942-supplementary/Supplementary Figures (REVISED).pdf
- ijms-2653942-supplementary/Supplementary Tables S1 and S2.pdf
